# Supplementary material for: Molecular Tools for Guiding Therapy in Patients With Staphylococcal Bone and Joint Infections: A Diagnostic Test Accuracy Meta-analysis
Source: Front Endocrinol (Lausanne). 2022 Jul 13;13:792679. doi: 10.3389/fendo.2022.792679 (PMC9326260; doi:10.3389/fendo.2022.792679)
Supplement: Supplementary file 1 [file DataSheet_1.zip]

Archive with 2 entries (2 files):
- Supplementary figures & table.docx
- __MACOSX/._Supplementary figures & table.docx
